# Supplementary material for: Zn-BTC MOF as Self-Template to Hierarchical ZnS/NiS2 Heterostructure with Improved Electrochemical Performance for Hybrid Supercapacitor
Source: Nanomaterials (Basel). 2023 Dec 20;14(1):22. doi: 10.3390/nano14010022 (PMC10780987; doi:10.3390/nano14010022)
Supplement: Supplementary file 1 [file nanomaterials-14-00022-s001.zip]

Archive with 1 entries (1 files):
- nanomaterials-2747396-supplementary.pdf
